# Supplementary material for: Detection of lymphoproliferative disease virus in Iowa Wild Turkeys (Meleagris gallopavo): Comparison of two sections of the proviral genome
Source: PLoS One. 2024 Feb 12;19(2):e0296856. doi: 10.1371/journal.pone.0296856 (PMC10861079; doi:10.1371/journal.pone.0296856)
Supplement: S1 Data — (CSV) [file pone.0296856.s001.csv]

Lymphoproliverative disease virus infection status of Wild Turkeys (Meleagris gallopavo) harvested in Iowa from 2019-2021 using PCR amplification of two Sections of the viral genome (GAG and LTR)
SampleID	GAG	LTR	County
1	NT	NT	unknown
2	N	N	Wayne				NT	Not Tested
3	N	N	Wapello				NA	Not Applicable because the sample was of insufficient quality to yield a clear result
4	N	N	Worth				P	Positive PCR Result
5	N	P	Union				N	Negative PCR Result
6	N	N	Kossuth
7	N	N	Hancock
8	N	P	Palo Alto
9	N	N	Wayne
10	P	NT	Lucas
11	N	N	Butler
12	P	P	Shelby
13	N	NT	Delaware
14	NT	NT	Woodbury
15	N	NT	Delaware
16	N	N	Jones
17	NT	NT	Hancock
18	N	P	Union
19	N	P	Muscatine
20	NA	NT	Clinton
21	P	NT	Davis
22	N	N	Jackson
23	N	N	Marion
24	P	NT	Marion
25	N	P	Jackson
26	P	NT	Clayton
27	N	NA	Union
28	NA	N	Buchanan
29	N	P	Davis
30	N	N	Hancock
31	P	N	Warren
32	P	P	Winneshiek
33	N	P	Dubuque
34	N	N	Allamakee
35	N	N	Monroe
36	P	P	Lucas
37	N	N	Harrison
38	N	N	Harrison
39	N	N	Harrison
40	NA	NT	Monroe
41	N	N	Keokuk
42	N	P	Van Buren
43	N	NT	Worth
44	N	N	Des Moines
45	N	N	Jefferson
46	N	P	Louisa
47	N	N	Harrison
48	N	NT	Worth
49	N	N	Monroe
50	N	N	Monroe
51	N	N	Davis
52	N	N	Lucas
53	N	N	Marion
54	N	N	Dallas
55	N	N	Delaware
56	N	N	Cass
57	N	N	Howard
58	N	P	Ringgold
59	N	NA	Monona
60	N	P	Monona
61	N	NA	Delaware
62	N	N	Monona
63	P	NT	Allamakee
64	NA	NT	Taylor
65	N	NA	Harrison
66	N	NT	Ringgold
67	N	P	Marshall
68	N	NT	Taylor
69	N	NT	Polk
70	N	N	Polk
71	N	P	Hardin
72	NA	P	Ringgold
73	P	P	Wapello
74	N	N	Montgomery
75	NA	NT	unknown
76	P	NT	unknown
77	P	NT	unknown
78	N	N	Palo Alto
79	N	P	Clarke
80	N	NT	Boone
81	NA	NT	Marshall
82	N	N	Boone
83	P	NT	Cerro Gordo
84	N	P	Mills
85	N	NT	Linn
86	N	N	Fayette
87	NT	NT	NA
88	NT	NT	NA
89	P	NT	NA
90	N	N	Woodbury
91	N	N	Woodbury
92	N	N	Plymouth
93	N	N	Woodbury
94	N	N	Woodbury
95	N	N	Woodbury
96	N	P	Woodbury
97	N	N	Cherokee
98	N	N	Woodbury
99	N	NA	Plymouth
100	N	NA	Woodbury
101	N	N	Woodbury
102	N	N	Woodbury
103	N	N	Hardin
104	N	N	Jackson
105	N	N	Tama
106	N	N	Jackson
107	N	N	Hardin
108	P	P	Appanoose
109	N	N	Clinton
110	N	NA	Jackson
111	N	N	Jackson
112	N	P	Jackson
113	N	N	Boone
114	N	P	Union
115	N	N	Taylor
116	N	N	Buena Vista
117	N	P	Madison
118	N	P	Union
119	N	N	Woodbury
120	N	N	Wayne
121	N	N	Woodbury
122	N	N	Tama
123	N	N	Jackson
124	N	NA	Jackson
125	N	N	Hardin
126	N	N	Jackson
127	P	P	Iowa
128	P	NT	Lyon
129	P	NT	Van Buren
130	N	N	Clinton
131	P	P	Adair
132	N	N	Jackson
133	N	N	Clay
134	N	P	Dickinson
135	P	NT	Buchanan
136	N	P	Cedar
137	N	N	Hardin
138	N	N	Lyon
139	P	P	Keokuk
140	N	P	Jackson
141	N	N	Harrison
142	N	N	Lucas
143	N	N	Lucas
144	N	N	Marion
145	N	P	Adair
146	N	N	Adair
147	N	P	Plymouth
148	N	N	Appanoose
149	N	N	Monroe
150	N	P	Benton
151	N	N	Appanoose
152	N	N	Jackson
153	N	N	Harrison
154	N	P	Warren
155	N	N	Cerro Gordo
156	N	N	Fremont
157	N	N	Fremont
158	P	NT	Allamakee
159	N	N	Fremont
160	N	N	Warren
161	N	N	Adair
162	P	P	Guthrie
163	N	P	Decatur
164	N	N	Black Hawk
165	N	N	Decatur
166	N	P	Decatur
167	N	P	Polk
168	N	NA	Davis
169	P	NT	Story
170	N	NA	Marshall
171	N	P	Jackson
172	P	P	Adams
173	N	NA	Jackson
174	N	P	Clarke
175	N	P	Warren
176	N	N	Mahaska
177	N	N	Dickinson
178	N	N	Henry
179	N	N	Ringgold
180	N	P	Jones
181	N	P	Sac
182	P	NT	Iowa
183	N	N	Audubon
184	P	P	Clarke
185	N	N	Decatur
186	N	N	Kossuth
187	P	NT	Warren
188	P	NT	Warren
189	P	P	Madison
190	N	P	Henry
191	N	N	Monroe
192	P	NT	Clarke
193	N	N	Marshall
194	N	NA	Monroe
195	N	N	Taylor
196	P	P	Taylor
197	N	N	Henry
198	N	P	Cedar
199	P	NT	Madison
200	N	NT	Decatur
201	P	P	Warren
202	N	N	Tama
203	N	P	Woodbury
204	N	N	Johnson
205	N	N	Dickinson
206	P	P	Warren
207	NT	NT	Sioux
208	P	P	Lee
209	P	P	Winneshiek
210	N	P	Union
211	N	N	Clarke
212	N	N	Iowa
213	N	P	Plymouth
214	N	P	Monroe
215	N	N	Cerro Gordo
216	N	P	Jasper
217	N	N	Worth
218	N	N	Lyon
219	N	N	Cerro Gordo
220	N	N	Monona
221	N	P	Cedar
222	N	P	Adair
223	P	P	Chickasaw
224	N	NA	Jackson
225	P	NT	Wapello
226	N	P	Wapello
227	P	NT	Jasper
228	N	N	Harrison
229	N	N	Dickinson
230	N	P	Muscatine
231	N	NA	Jackson
232	N	N	Monona
233	N	N	Pottawattamie
234	N	NA	Adair
235	N	N	Benton
236	N	P	Union
237	N	N	Adair
238	NA	P	Boone
239	N	NA	Marshall
240	N	N	Union
241	N	P	Monroe
242	N	P	Johnson
243	P	NT	Henry
244	N	N	Benton
245	P	NT	Benton
246	N	NA	Jackson
247	N	P	Benton
248	N	NA	Guthrie
249	N	P	Guthrie
250	NA	NA	Harrison
251	N	P	Washington
252	N	N	Jones
253	N	NT	Clinton
254	P	P	Lee
255	N	N	Jackson
256	N	N	Marion
257	N	N	Jackson
258	P	NT	Johnson
259	N	P	Monroe
260	N	N	Monroe
261	N	N	Guthrie
262	N	N	Harrison
263	N	N	Boone
264	N	P	Boone
265	P	P	Union
266	N	P	Warren
267	P	P	Winneshiek
268	P	NT	Winneshiek
269	NT	NT	Wayne
270	N	N	Woodbury
271	N	N	Cedar
272	N	N	Allamakee
273	P	NT	Henry
274	N	N	Dubuque
275	N	N	Jackson
276	N	NA	Harrison
277	N	N	Harrison
278	N	NA	Clarke
279	N	N	Dallas
280	N	N	Audubon
281	N	N	Guthrie
282	N	N	Adair
283	N	N	Ringgold
284	NA	NT	Adair
285	N	NA	Adair
286	N	NA	Harrison
287	N	N	Hamilton
288	N	NA	Iowa
289	N	NA	Warren
290	N	NA	Clayton
291	N	NA	Allamakee
292	N	N	Clinton
293	N	N	Tama
294	N	N	Audubon
295	N	P	Des Moines
296	N	N	Harrison
297	N	N	Decatur
298	N	N	Fayette
299	N	N	Harrison
300	N	P	Linn
301	N	N	Harrison
302	N	N	Pottawattamie
303	N	N	Harrison
304	N	NA	Harrison
305	P	NT	Tama
306	N	N	Franklin
307	N	NA	Wayne
308	P	P	Madison
309	N	NA	Guthrie
310	N	P	Clayton
311	N	N	Linn
312	N	N	Wayne
313	N	N	Warren
314	NA	NA	Dallas
315	N	N	Jasper
316	N	N	Plymouth
317	N	NA	Warren
318	N	P	Iowa
319	N	N	Harrison
320	N	P	Jackson
321	N	N	Wayne
322	N	N	Harrison
323	N	P	Marshall
324	N	N	Davis
325	N	N	Harrison
326	P	NT	Clarke
327	N	N	Jones
328	N	N	Tama
329	P	NT	Jackson
330	P	P	Jones
331	N	NA	Jackson
332	N	N	Appanoose
333	N	N	Chickasaw
334	N	P	Boone
335	N	P	Decatur
336	P	P	Clarke
337	P	NT	Guthrie
338	N	N	Pottawattamie
339	P	NT	Warren
340	N	P	Boone
341	N	N	Wayne
342	N	N	Cedar
343	N	NA	Lyon
344	N	P	Henry
345	N	P	Jackson
346	N	P	Cedar
347	N	P	Jefferson
348	N	P	Lucas
349	N	P	Clarke
350	N	P	Van Buren
351	N	N	Louisa
352	P	P	Clarke
353	N	P	Jefferson
354	N	N	Polk
355	N	N	Des Moines
356	N	N	Louisa
357	N	N	Tama
358	N	P	Mahaska
359	N	NA	Guthrie
360	N	NA	Henry
361	P	NT	Polk
362	N	P	Decatur
363	N	N	Jackson
364	N	N	Harrison
365	P	NT	Jackson
366	N	N	Linn
367	N	N	Palo Alto
368	N	NA	Warren
369	N	P	Monroe
370	N	N	Buchanan
371	N	NA	Jones
372	N	P	Scott
373	N	P	Wapello
374	P	NT	Woodbury
375	N	N	Monona
376	N	NA	Dickinson
377	P	P	Buchanan
378	N	P	Delaware
379	N	N	Jackson
380	N	P	Fayette
381	N	NA	Fayette
382	N	N	Fayette
383	P	P	Winneshiek
384	N	P	Winneshiek
385	N	N	Winneshiek
386	N	NA	Clayton
387	N	N	Winneshiek
388	N	N	Jackson
389	N	N	Butler
390	N	P	Floyd
391	N	N	Poweshiek
392	N	P	Allamakee
393	N	P	Adams
394	N	N	Adair
395	P	P	Worth
396	N	N	Clayton
397	N	N	Washington
398	P	NT	Clayton
399	N	N	Clayton
400	N	P	Clarke
401	N	N	Monona
402	N	P	Woodbury
403	N	N	Dallas
404	N	N	Woodbury
405	N	N	Monona
406	N	P	Benton
407	N	N	Jones
408	P	P	Des Moines
409	NT	NT	Jackson
410	N	N	Clinton
411	N	N	Benton
412	N	P	Cass
413	N	N	Des Moines
414	N	N	Henry
415	N	N	Woodbury
416	N	N	Woodbury
417	N	N	Keokuk
418	N	N	Monona
419	N	P	Woodbury
420	N	N	Lucas
421	N	N	Pottawattamie
422	N	N	Harrison
423	N	N	Appanoose
424	N	N	Obrien
425	N	N	Monona
426	P	P	Winneshiek
427	P	P	Allamakee
428	P	NT	Winneshiek
429	P	P	Allamakee
430	N	N	Butler
431	N	P	Davis
432	N	N	Jackson
433	N	N	Palo Alto
434	N	N	Delaware
435	N	P	Delaware
436	P	P	Franklin
437	N	N	Cedar
438	N	N	Montgomery
439	N	N	Delaware
440	N	N	Wayne
441	N	P	Washington
442	P	NT	Cedar
443	N	N	Madison
444	N	N	Marshall
445	N	P	Clarke
446	N	N	Harrison
447	N	P	Clarke
448	N	P	Madison
449	N	P	Union
450	N	P	Black Hawk
451	N	P	Union
452	N	N	Clinton
453	N	N	Buena Vista
454	N	P	Wayne
455	N	NA	Dickinson
456	N	P	Benton
457	P	NT	Lee
458	P	P	Lee
459	NT	NT	Guthrie
460	NT	NT	Guthrie
461	NT	NT	Adams
462	N	P	Union
463	N	N	Marshall
464	P	NT	Keokuk
465	N	P	Jasper
466	N	N	Union
467	N	P	Clayton
468	N	P	Jones
469	N	N	Harrison
470	N	N	Clay
471	NA	NT	Jasper
472	NA	P	Clarke
473	N	P	Decatur
474	N	P	Appanoose
475	N	N	Henry
476	P	NT	Des Moines
477	N	P	Des Moines
478	N	N	Jackson
479	N	N	Dubuque
480	N	P	Clayton
481	N	N	Winnebago
482	N	N	Mills
483	NT	NT	Fayette
484	NT	NT	Fayette
485	NT	NT	Fayette
486	N	N	Lee
487	N	N	Wapello
488	N	N	Worth
489	N	N	Winneshiek
490	N	N	Franklin
491	N	N	Henry
492	N	N	Franklin
493	N	N	Jones
494	N	N	Winnebago
495	N	P	Louisa
496	N	P	Des Moines
497	N	N	Des Moines
498	N	N	Louisa
499	NA	NT	Pottawattamie
500	N	N	Worth
501	N	N	Boone
502	N	N	Linn
503	P	P	Henry
504	N	N	Jefferson
505	P	NT	Madison
506	P	NT	Van Buren
507	N	P	Warren
508	N	N	Emmet
509	N	P	Union
510	N	N	Woodbury
511	N	P	Warren
512	N	N	Kossuth
513	NA	N	Union
514	N	P	Mahaska
515	N	P	Floyd
516	N	N	Pottawattamie
517	NA	P	Harrison
518	P	NT	Winneshiek
519	N	N	Woodbury
520	P	P	Cass
521	N	N	Cass
522	N	P	Jackson
523	N	P	Bremer
524	N	N	Jones
525	N	N	Jackson
526	N	P	Warren
527	N	N	Cedar
528	N	N	Cedar
529	N	P	Jones
530	N	N	Jones
531	N	P	Cedar
532	N	N	Keokuk
533	P	P	Keokuk
534	N	N	Henry
535	N	P	Clinton
536	N	N	Muscatine
537	N	N	Wapello
538	N	NA	Plymouth
539	N	P	Clarke
540	N	N	Tama
541	N	N	Cerro Gordo
542	N	P	Fremont
543	N	N	Fremont
544	N	P	Linn
545	P	P	Bremer
546	N	N	Fremont
547	N	N	Fremont
548	N	NT	Jackson
549	NA	NT	Allamakee
550	N	P	Winneshiek
551	P	NT	Winneshiek
552	N	P	Allamakee
553	N	N	Allamakee
554	P	NT	Allamakee
555	NA	P	Mahaska
556	N	N	Monona
557	NA	P	Jones
558	N	N	Carroll
559	NA	N	Mitchell
560	N	N	Marshall
561	N	P	Johnson
562	P	NT	Scott
563	N	P	Cerro Gordo
564	N	P	Warren
565	P	P	Fayette
566	P	P	Henry
567	N	N	Henry
568	N	N	Monroe
569	N	N	Clayton
570	N	P	Madison
571	N	P	Guthrie
572	NA	NT	Audubon
573	N	N	Audubon
574	N	NA	Marshall
575	NA	N	Cass
576	N	P	Polk
577	N	N	Crawford
578	N	N	Clinton
579	P	P	Winneshiek
580	N	N	Clayton
581	N	P	Dallas
582	N	P	Madison
583	N	N	Iowa
584	N	N	Woodbury
585	NT	NT	Tama
586	NT	NT	Tama
587	NT	NT	Tama
588	N	N	Cerro Gordo
589	N	N	Floyd
590	N	N	Marion
591	N	N	Crawford
592	N	P	Hardin
593	N	N	Appanoose
594	N	P	Jasper
595	N	N	Clinton
596	N	N	Crawford
597	N	P	Jasper
598	N	P	Washington
599	N	P	Taylor
600	N	N	Winnebago
601	N	N	Worth
602	P	N	Butler
603	N	N	Delaware
604	N	N	Cedar
605	N	N	Muscatine
606	NA	NT	Louisa
607	P	NT	Des Moines
608	N	P	Decatur
609	N	N	Guthrie
610	N	N	Keokuk
611	P	P	Allamakee
612	N	P	Iowa
613	N	N	Van Buren
614	P	NT	Allamakee
615	NA	NT	Adams
616	N	P	Montgomery
617	P	NT	Montgomery
618	N	P	Jefferson
619	N	N	Clay
620	N	P	Cass
621	N	NA	Jackson
622	N	P	Dubuque
623	N	NA	Emmet
624	N	N	Jasper
625	N	N	Poweshiek
626	N	N	Appanoose
627	N	P	Poweshiek
628	N	P	Jasper
629	N	P	Jones
630	N	N	Plymouth
631	N	P	Washington
632	N	N	Johnson
633	NA	N	Polk
634	N	P	Van Buren
635	N	N	Polk
636	N	P	Lee
637	N	N	Iowa
638	N	P	Keokuk
639	N	N	Cedar
640	P	NT	Allamakee
641	N	N	Des Moines
642	N	P	Mahaska
643	P	P	Mitchell
644	N	NA	Fayette
645	NA	N	Van Buren
646	N	N	Benton
647	N	P	Delaware
648	N	N	Iowa
649	N	N	Fremont
650	N	N	Des Moines
651	NA	P	Keokuk
652	P	P	Lee
653	N	P	Mitchell
654	P	NT	Floyd
655	N	N	Davis
656	NA	NT	Sac
657	N	N	Poweshiek
658	N	N	Woodbury
659	N	N	Woodbury
660	N	N	Woodbury
661	P	P	Woodbury
662	N	N	Monona
663	N	P	Woodbury
664	N	N	Woodbury
665	N	N	Woodbury
666	N	N	Monona
667	N	N	Harrison
668	N	N	Woodbury
669	N	P	Woodbury
670	N	N	Harrison
671	N	N	Harrison
672	N	N	Woodbury
673	N	N	Woodbury
674	N	N	Boone
675	N	P	Van Buren
676	NT	NT	Clarke
677	N	N	Woodbury
678	N	N	Winnebago
679	N	N	Hancock
680	N	N	Wayne
681	P	NT	Allamakee
682	N	P	Allamakee
683	N	P	Louisa
684	N	P	Clayton
685	N	P	Clarke
686	P	P	Howard
687	N	N	Lucas
688	P	P	Monroe
689	N	N	Decatur
690	N	N	Wayne
691	P	NT	Monroe
692	N	N	Wayne
693	N	N	Appanoose
694	N	N	Appanoose
695	N	N	Lucas
696	N	P	NA
697	N	P	NA
698	P	P	Wayne
699	N	N	Iowa
700	N	N	Iowa
701	N	NA	Polk
702	N	NA	Clarke
703	N	N	Buena Vista
704	N	N	Jackson
705	N	N	Harrison
706	P	NT	Monroe
707	N	P	Wayne
708	N	N	Decatur
709	P	NT	Winneshiek
710	N	N	Jackson
711	NT	NT	Van Buren
712	N	N	Wayne
713	N	N	Appanoose
714	N	P	Jasper
715	NT	NT	Jasper
716	N	P	Monona
717	N	N	Ida
718	N	N	Decatur
719	N	N	Pocahontas
720	N	P	Ida
721	N	NA	Crawford
722	N	N	Monona
723	N	NA	Monona
724	N	N	Davis
725	P	NT	Lee
726	N	N	Lee
727	N	N	Wright
728	N	P	Wright
729	N	P	Jackson
730	N	N	Jackson
731	P	NT	Allamakee
732	N	N	Pocahontas
733	P	NT	Marion
734	N	P	Boone
735	N	N	Madison
736	P	NT	Tama
737	N	N	Iowa
738	N	N	Monroe
739	NA	P	Monroe
740	NT	NT	Delaware
741	NT	NT	Delaware
742	N	NA	Jackson
743	N	P	Mahaska
744	N	P	Appanoose
745	N	N	Plymouth
746	N	P	Warren
747	N	NA	Winneshiek
748	N	N	Allamakee
749	N	N	Page
750	N	N	Page
751	N	P	Clinton
752	N	N	Linn
753	N	N	Johnson
754	N	NA	Woodbury
755	N	N	Buchanan
756	N	P	Delaware
757	N	P	Floyd
758	N	N	Dubuque
759	N	N	Dubuque
760	NA	N	Cerro Gordo
761	N	N	Delaware
762	P	P	Chickasaw
763	N	P	Johnson
764	N	N	Woodbury
765	N	P	Mills
766	N	P	Jackson
767	N	N	Jackson
768	N	N	Monona
769	P	P	Floyd
770	N	N	Obrien
771	N	N	Allamakee
772	N	P	Cass
773	N	N	Floyd
774	N	P	Johnson
775	P	NT	Guthrie
776	N	N	Cass
777	N	P	Cass
778	N	N	Polk
779	N	N	Cerro Gordo
780	N	N	Audubon
781	P	P	Worth
782	N	N	Worth
783	P	P	Worth
784	N	P	Worth
785	N	N	Warren
786	P	NT	Van Buren
787	N	N	Marshall
788	N	N	Clarke
789	N	P	Boone
790	N	P	Clarke
791	N	N	Decatur
792	P	P	Lucas
793	N	P	Lucas
794	N	N	Mitchell
795	P	NT	Mitchell
796	N	N	Cerro Gordo
797	P	P	Jackson
798	N	P	Warren
799	N	P	Appanoose
800	NA	P	Appanoose
801	N	N	Appanoose
802	N	N	Hancock
803	P	NT	Hancock
804	N	N	Cerro Gordo
805	P	NT	Warren
806	N	P	Warren
807	N	N	Clayton
808	N	N	Cerro Gordo
809	NA	N	Hancock
810	N	N	Hancock
811	N	N	Jackson
812	N	P	Cedar
813	N	N	Allamakee
814	N	N	Dubuque
815	N	N	Dubuque
816	N	P	Dubuque
817	NT	NT	Dubuque
818	N	P	Butler
819	N	N	Harrison
820	N	P	Keokuk
821	N	N	Fremont
822	N	N	Marion
823	N	N	Davis
824	N	P	Madison
825	N	N	Madison
826	P	NT	Marion
827	NT	NT	NA
828	NT	NT	NA
829	P	P	Marion
830	N	N	Marion
831	P	P	Marion
832	NT	NT	Marion
833	NT	NT	Marion
834	P	NT	Polk
835	P	P	Boone
836	N	N	Marion
837	P	NT	Polk
838	N	P	Clayton
839	N	P	Monroe
840	N	N	Delaware
841	N	NA	Muscatine
842	NT	NT	Black Hawk
843	N	P	Hamilton
844	N	N	Wapello
845	N	P	Clayton
846	N	P	Clayton
847	N	P	Iowa
848	N	P	Webster
849	N	N	Cass
850	N	N	Webster
851	N	N	Clinton
852	N	N	Hamilton
853	N	P	Webster
854	N	P	Tama
855	N	N	Clinton
856	N	P	Scott
857	N	N	Iowa
858	N	N	Warren
859	N	P	Montgomery
860	N	N	Montgomery
861	N	P	Taylor
862	N	N	Taylor
863	N	N	Johnson
864	N	N	Webster
865	P	P	Butler
866	N	P	Buchanan
867	N	N	Jones
868	NT	NT	Clayton
869	N	N	Marshall
870	P	NT	Fayette
871	NT	NT	Johnson
872	N	N	Woodbury
873	N	N	Greene
874	N	N	Appanoose
875	N	N	Harrison
876	N	N	Jackson
877	N	N	Floyd
878	N	N	Page
879	P	NT	Adair
880	N	N	Kossuth
881	N	P	Adair
882	N	N	Emmet
883	N	N	Emmet
884	P	NT	Butler
885	P	P	Hardin
886	N	N	Shelby
887	N	N	Mahaska
888	N	P	Greene
889	N	N	Hamilton
890	N	N	Jones
891	N	N	Tama
892	N	N	Tama
893	P	P	Tama
894	P	NT	Monona
895	N	N	Appanoose
896	N	N	Appanoose
897	N	N	Woodbury
898	P	P	Winneshiek
899	N	N	Winneshiek
900	N	P	Floyd
901	N	P	Decatur
902	NA	P	unknown
903	N	N	unknown
904	NA	N	Hancock
905	N	N	Jefferson
906	N	P	Jefferson
907	N	N	Marshall
908	N	N	Warren
909	N	P	Louisa
910	N	N	Polk
911	N	P	Warren
912	N	N	Monroe
913	N	P	Boone
914	N	N	Adams
915	N	P	Benton
916	N	N	Clarke
917	N	N	Woodbury
918	N	N	Linn
919	N	P	Pottawattamie
920	N	P	Linn
921	N	N	Delaware
922	N	P	Linn
923	N	N	Hardin
924	N	N	Madison
925	N	N	Madison
926	N	N	Palo Alto
927	N	P	Clinton
928	N	P	Ringgold
929	P	NT	Union
930	P	NT	Ringgold
931	N	N	Fayette
932	N	N	Lucas
933	N	N	Poweshiek
934	N	N	Lucas
935	P	NT	Lucas
936	P	NT	Lucas
937	N	P	Clarke
938	N	N	Lucas
939	NA	NT	Lucas
940	N	P	Lucas
941	N	N	Ringgold
942	N	N	Ringgold
943	N	N	Decatur
944	N	P	Ringgold
945	N	P	Decatur
946	N	P	Ringgold
947	P	P	Clarke
948	N	N	Ringgold
949	NA	P	Clarke
950	P	NT	Clarke
951	N	P	Decatur
952	P	NT	Clarke
953	P	P	Clarke
954	NA	NT	Clarke
955	P	NT	Marion
956	N	P	Lucas
957	N	N	Boone
958	P	P	Marshall
959	N	P	Marshall
960	N	N	Monona
961	N	N	Monroe
962	N	N	Harrison
963	N	P	Monroe
964	N	N	Mitchell
965	NT	NT	Monroe
966	N	N	Monroe
967	NT	NT	Monroe
968	N	P	Monroe
969	N	P	Monroe
970	N	N	Harrison
971	P	P	Worth
972	N	N	Monona
973	N	N	Crawford
974	P	P	Warren
975	N	N	Dubuque
976	N	NT	Worth
977	N	P	Worth
978	N	N	Jackson
979	P	NT	Bremer
980	NT	NT	Jasper
981	NA	NT	Hancock
982	NA	NT	Lyon
983	NT	NT	Lyon
984	NA	NT	Lyon
985	NA	NT	Lyon
986	NA	NT	Monona
987	P	NT	Franklin
988	P	NT	Franklin
989	NA	NT	Worth
990	NA	NT	Worth
991	N	N	Shelby
992	NT	NT	Lyon
993	N	N	Hardin
994	NA	NT	Crawford
995	N	N	Shelby
996	N	N	Greene
997	NA	NT	Crawford
998	NA	NT	Butler
999	N	N	Chickasaw
1000	N	N	Greene
1001	NA	NT	Lyon
1002	NT	NT	Lyon
1003	NA	NT	Osceola
1004	NA	NT	Lyon
1005	NA	NT	unknown
1006	NT	NT	Lyon
1007	NA	NT	Clay
1008	NA	NT	Monona
1009	N	N	Shelby
1010	N	N	Shelby
1011	P	NT	Bremer
1012	NA	NT	Winnebago
1013	P	P	Kossuth
1014	NA	NT	Worth
1015	NA	NT	Worth
1016	P	P	Chickasaw
1017	P	NT	Howard
1018	N	P	Howard
1019	NA	NT	Linn
1020	NA	NT	Crawford
1021	NA	NT	Crawford
1022	NA	NT	Crawford
